# Supplementary material for: Phenoscaping Reveals Multimodal γδ T-cell Cytotoxicity as a Strategy to Overcome Cancer Cell–Mediated Immunomodulation
Source: Cancer Res. 2025 Aug 29;85(22):4415–32. doi: 10.1158/0008-5472.CAN-25-1890 (PMC12616246; doi:10.1158/0008-5472.CAN-25-1890)
Supplement: Table S1 — PBC donor metadata [file can-25-1890_table_s1_suppst1.xlsx]

## Sheet: Sheet1
Table S1 — PBMC Donor Metadata
Donor ID	Donor Ref.	Barcode Ref.	Product Ref.	Blood	Group	Age / Sex	Ethnicity
PBMC A	RDN-8637636	PR21D390934	390934	AB	RhD+	34 / M	White - Other
PBMC B	RDN-5879413	PR21M390933	390933	A	RhD+	23 / F	Asian - Other
PBMC C	RDN-8567173	PR21V390932	390932	O	RhD+	41 / M	White - Other
PBMC D	RDN-9504913	PR21F390972	390972	AB	RhD+	39 / F	White - British
PBMC E	RDN-4518317	PR21Y390973	390973	O	RhD-	31 / M	White - Other
PBMC F	RDN-5569666	PR21Q390974	390974	B	RhD+	28 / M	White - Other
PBMC G	RDN-7265600	PR21V396598	396598	O	RhD+	51 / M	White - British
