# Supplementary material for: Phenoscaping Reveals Multimodal γδ T-cell Cytotoxicity as a Strategy to Overcome Cancer Cell–Mediated Immunomodulation
Source: Cancer Res. 2025 Aug 29;85(22):4415–32. doi: 10.1158/0008-5472.CAN-25-1890 (PMC12616246; doi:10.1158/0008-5472.CAN-25-1890)
Supplement: Table S2 — PBMC donor phenotype [file can-25-1890_table_s2_suppst2.xlsx]

## Sheet: Sheet1
Table S2 — PBMC Donor Phenotype
Donor ID	%CD3+αβ+	%CD3+Vδ2+	%CD3-CD14+	%CD3-CD56+	%Vδ2 CD16	%NK CD16
PBMC A	27.9	1.67	24.3	29.8	3.37	97.0
PBMC B	39	6.17	8.43	29.2	62.7	96.0
PBMC C	52.3	2.81	10.8	11.7	39.8	93.4
PBMC D	70.3	1.26	9.99	9.53	26.3	90.7
PBMC E	32.9	3.67	25.7	20.2	50.2	95.4
PBMC F	57.3	0.97	7.12	14.4	21.1	94.0
PBMC G	58.9	3.82	X	X	24.2	X
