# Supplementary material for: Phenoscaping Reveals Multimodal γδ T-cell Cytotoxicity as a Strategy to Overcome Cancer Cell–Mediated Immunomodulation
Source: Cancer Res. 2025 Aug 29;85(22):4415–32. doi: 10.1158/0008-5472.CAN-25-1890 (PMC12616246; doi:10.1158/0008-5472.CAN-25-1890)
Supplement: Table S3 — Flow cytometry reagents for γδT cell phenotyping [file can-25-1890_table_s3_suppst3.xlsx]

## Sheet: Sheet1
Table S3 — Flow Cytometry Reagetns for γδT cell phenotyping
Antigen	Fluorochrome	Clone	Supplier	Code	RRID
Vδ2	APC	REA771	Miltenyi Biotec	130-111-011	AB_2653974
CD3	Vioblue	REA613	Miltenyi Biotec	130-114-519	AB_2726687
CD16	PE-Vio770	REA423	Miltenyi Biotec	130-113-394	AB_2726152
CD276 (B7-H3)	PE	FM276	Miltenyi Biotec	130-120-712	AB_10831020
Name	Fluorochrome	Clone	Supplier	Code
REA Control	PE-Vio770	REA293	Miltenyi Biotec	130-113-452	AB_2733279
Fixable Viability Dye	Zombie NIR	-	BioLegend	423105	-
Human FcR Block	-	-	Miltenyi Biotec	130-059-901	AB_2892112
