# Supplementary material for: Phenoscaping Reveals Multimodal γδ T-cell Cytotoxicity as a Strategy to Overcome Cancer Cell–Mediated Immunomodulation
Source: Cancer Res. 2025 Aug 29;85(22):4415–32. doi: 10.1158/0008-5472.CAN-25-1890 (PMC12616246; doi:10.1158/0008-5472.CAN-25-1890)
Supplement: Table S4 — TOBis MC antibodies [file can-25-1890_table_s4_suppst4.xlsx]

## Sheet: Sheet1
Table S4 — TOBis MC Antibodies
Extracellular Antigen	Metal	Clone	Supplier
CD276 (B7-H3)	112Cd	B7C23	Prof Chester, UCL
CD326 (EpCAM)	113In	9C4	BioLegend
CD276 (B7-H3)	114Cd	B7C18	Prof Chester, UCL
CD253 (Trail)	141Pr	RIK-2	BioLegend
CD45	143Nd	HI30	BioLegend
CD274 (PD-L1)	149Sm	29E.2A3	BioLegend
TIGIT (VSTM3)	153Eu	A15153G	BioLegend
CD56	154Sm	QA18A21	BioLegend
CD366 (TIM-3)	157Gd	A18087E	BioLegend
CD27	158Gd	L128	BioLegend
CD69	159Tb	FN50	BioLegend
CD279 (PD-1)	161Dy	EH12.2H7	BioLegend
CD226 (DNAM-1)	163Dy	TX25	BioLegend
CD337 (NKp30)	166Er	P30-15	BioLegend
CD178 (Fas-L)	168Er	NOK-1	BioLegend
TCRγδ	170Er	B1	BioLegend
CD223 (LAG-3)	171Yb	7H2C65	BioLegend
CD16	172Yb	B73.1	BioLegend
CD336 (NKp44)	209Bi	P44-8	BioLegend
Intracellular Antigen	Metal	Clone	Supplier
pHistone H3 [S28]	89Y	HTA28	BioLegend
RFP	106Cd	8E5.G7	eBiosciences
mCHERRY	110Cd	16D7	Thermofisher
Vimentin	111Cd	RV202	BD Biosciences
Pan-CK	115In	AE1/AE3	BioLegend
GFP	116Cd	5F12.4	eBiosciences
cCaspase3 [D175]	142Nd	D3E9	CST
pSTAT5 [Y694]	144Nd	47/Stat5	BD Biosciences
pZAP70/Syk [Y319/Y352]	145Nd	1503310	BioLegend
pSLP76 [Y128]	146Nd	J141-668.36.58	BD Biosciences
pBTK [Y511]	147Sm	24a/BTK	BD Biosciences
pSRC [Y418]	148Nd	SC1T2M3	BD Biosciences
pRB [S807/811]	150Nd	J1112-906	BD Biosciences
pNDRG1 [T346]	151Eu	D98G11	CST
pAKT [T308]	152Sm	J1-223.371	BD Biosciences
CD3	155Gd	UCHT1	BioLegend
pNK-κB p65 [S529]	156Gd	K10-895.12.50	BD Biosciences
pAMPKα [T172]	160Gd	40H9	CST
pHistone H2A.X [S139]	162Dy	D7T2V	CST
p120 Catenin [T310]	164Dy	22/p120(pT310)	BD Biosciences
β-Catenin [Active]	165Ho	D13A1	CST
pERK1/2 [T202/Y204]	167Er	20A	BD Biosciences
pSTAT3 [Y705]	169Tm	4/P-Stat3	BD Biosciences
Granzyme B	173Yb	QA16A02	BioLegend
cPARP [D214]	174Yb	D64E10	CST
Perforin	175Lu	DG9	BioLegend
Cyclin B1	176Yb	GNS-11	BD Biosciences
